# Supplementary material for: Why Robots Should Be Social: Enhancing Machine Learning through Social Human-Robot Interaction
Source: PLoS One. 2015 Sep 30;10(9):e0138061. doi: 10.1371/journal.pone.0138061 (PMC4589374; doi:10.1371/journal.pone.0138061)
Supplement: S1 File — (ZIP) [file pone.0138061.s001.zip]

Archive with 1 entries (1 files):
- All_data.xlsx
