# Supplementary material for: Why Robots Should Be Social: Enhancing Machine Learning through Social Human-Robot Interaction
Source: PLoS One. 2015 Sep 30;10(9):e0138061. doi: 10.1371/journal.pone.0138061 (PMC4589374; doi:10.1371/journal.pone.0138061)
Supplement: S1 File — (ZIP) [file pone.0138061.s001.zip › All_data.xlsx]

## Sheet: learning_response_and_questionn
age	gender	native speaker	social condition	learning performance	social-responsiveness	Question_1	Question_2	Question_3	Question_4	Question_5	Question_6	Question_7	Question_8	Question_9	bfi1	bfi2	bfi3	bfi4	bfi5	bfi6	bfi7	bfi8	bfi9	bfi10	bfi11	bfi12	bfi13	bfi14	bfi15	bfi16	bfi17	bfi18	bfi19	bfi20	bfi21	bfi22	bfi23	bfi24	bfi25	bfi26	bfi27	bfi28	bfi29	bfi30	bfi31	bfi32	bfi33	bfi34	bfi35
32	f	no	no	0.48	0.3	7	6	4	4	Based on reproductive system	7	6	5	50	4	1	3	1	5	1	5	2	4	5	4	1	5	3	5	5	2	2	3	4	1	5	1	5	4	3	1	5	1	5	1	4	5	5	3
23	m	yes	no	0.64	0.28	6	5	2	3	what I thought would be easy for the robot to learn	1	4	7	65	3	4	4	1	4	4	4	3	3	5	5	2	4	3	3	4	4	2	3	4	3	4	1	3	4	4	3	5	3	3	2	3	4	3	3
23	f	no	yes	0.72	0.48	5	6	1	6	often where the robot looked to, what seemed to be the easiest for me	3	2	6	40	3	3	4	1	4	2	4	2	2	5	5	1	5	5	2	3	5	2	4	5	5	5	2	3	3	3	1	3	2	2	4	5	4	4	4
32	f	no	yes	0.66	0.76	5	4	1	6	1. I choose this animal which I was familiar 2. I choose this picture where the robot was looking to.	6	3	6	40	5	1	3	1	4	1	5	4	4	3	5	1	4	3	4	5	4	1	1	3	2	5	3	5	3	3	2	3	3	3	2	4	5	5	5
28	m	no	yes	0.62	0.94	5	5	2	4	random	7	2	4	20	4	3	4	1	4	2	3	2	5	3	4	2	3	4	4	4	2	3	3	4	3	3	3	3	5	5	4	4	2	3	2	2	5	4	2
23	m	yes	yes	0.52	0.4	5	5	1	1	By categories I was sure on. Ignored ones I was not sure even I knew.	7	5	5	45	3	3	2	3	2	4	3	4	4	5	3	3	4	3	2	2	2	2	3	4	3	3	4	3	3	2	5	3	4	5	4	3	3	4	4
20	m	yes	yes	0.68	0.46	6	4	1	1	The picture I felt may challenge the robot	7	1	6	24	4	4	5	3	3	2	3	4	2	5	4	4	5	5	5	4	1	1	2	3	1	5	4	5	5	4	5	4	5	5	2	4	4	4	3
30	f	yes	no	0.6	0.3	6	3	1	7	Ones I had not taught the robot. Chose different examples of similar animals to teach the robot difference in types.	7	3	6	40	5	4	5	3	4	1	5	3	5	5	4	1	4	4	2	4	4	1	5	4	2	5	2	4	3	4	2	3	4	5	4	3	4	4	2
19	m	yes	yes	0.64	0.58	7	5	3	4	Something that had not appeared for a while, or trickier options such as a chicken being a bird, but looking like a mammal.	6	1	6	45	3	4	4	1	3	4	4	2	4	5	4	1	4	2	3	4	4	2	2	4	4	4	3	4	3	4	2	3	3	3	3	3	4	4	4
27	f	no	no	0.46	0.26	3	1	1	4	on preference, e.g. because I like a whale better than a bird and based on what animal I was sure of knowing the right category for	6	4	3	63	3	3	5	3	2	3	4	2	1	5	3	2	5	5	4	2	2	4	5	3	4	2	4	3	2	3	3	5	4	3	5	3	2	1	2
22	f	yes	no	0.54	0.44	6	6	1	1	first thing that came to sight.	7	4	6	21	4	4	5	1	4	3	5	3	4	5	4	1	5	3	4	4	4	4	3	4	3	5	5	4	3	3	4	5	4	4	3	4	5	4	4
24	m	yes	no	0.68	0.32	6	5	1	4	Ones I like	7	2	5	4	5	3	4	2	4	1	4	3	3	5	4	1	4	3	4	4	3	2	4	4	1	4	3	4	4	4	1	3	3	2	1	4	4	4	1
38	f	yes	yes	0.46	0.38	7	7	1	4	from my knowledge, learning in school. Also watching nature programs	7	7	7	0	3	3	5	3	5	1	5	5	1	5	5	3	5	5	5	5	5	3	4	5	3	3	2	2	3	3	1	5	4	5	3	5	4	2	3
29	m	yes	no	0.56	0.38	7	6	2	2	I wanted to show him the widest range of categories, but also to check he was remembering what he had learned.	7	1	7	40	2	4	3	2	5	4	4	4	5	5	3	1	4	4	5	5	4	5	3	5	4	2	4	3	4	2	4	4	5	5	4	4	2	2	1
26	f	yes	no	0.64	0.22	6	5	1	5	firstly the pictures I liked the most or the animals that were my favourite. Then tried to include the rest when they came up	2	4	5	28	5	4	5	2	4	1	4	4	2	5	5	3	4	4	3	3	3	2	4	4	1	3	3	2	2	4	1	5	5	3	2	2	4	3	3
23	m	yes	yes	0.6	0.46	6	6	1	1	I tended to choose an animal I prefered.	5	1	2	18	5	1	4	2	4	2	5	3	4	5	5	2	5	2	5	5	4	4	4	5	1	5	2	3	4	4	2	3	3	4	1	5	4	4	2
22	f	yes	yes	0.62	0.62	5	7	1	5	On what I was sure of or what the robot stated & looked at when saying 'I want to learn this one'.	3	1	7	23	5	2	5	1	4	1	1	3	2	4	5	1	5	4	4	5	4	3	4	5	1	5	2	5	5	5	1	4	1	5	1	3	3	4	4
21	f	yes	yes	0.76	0.44	7	7	1	4	I choose a variety to ensure learning.	1	1	7	20	4	1	5	1	2	4	5	1	2	4	4	1	5	4	1	5	4	1	5	4	3	5	1	5	1	1	1	5	1	4	4	5	5	4	5
22	m	yes	no	0.54	0.22	7	6	3	2	At random if I knew all three, if not I would select the one I knew. If two were the same I would pick one of them.	6	5	6	20	5	3	4	1	4	1	4	2	3	4	4	2	4	3	3	4	5	4	3	4	1	4	3	4	4	4	1	4	4	4	1	4	4	3	2
34	m	yes	yes	0.54	0.46	6	4	1	1	When 2 animals were same category I chose 3rd animal – easier for the robot to learn. When 2+ animals were the same, I made it make a mistake to learn new animals.	6	3	5	30	4	2	2	1	3	2	4	4	5	5	2	1	2	2	2	4	4	3	1	2	2	4	4	5	2	5	1	2	3	2	1	4	3	4	4
21	f	yes	no	0.4	0.38	6	6	1	5	whichever one appealed to me, either cuteness or weirdness	7	5	6	30	4	4	4	1	3	4	4	3	3	5	4	2	5	4	3	4	4	2	4	4	3	4	2	4	3	4	3	5	4	4	4	4	4	4	5
25	f	yes	no	0.42	0.38	6	4	1	6	when new animals not encountered would pick or animals of group covered but not this individual species	3	4	3	40	5	4	4	3	4	3	4	3	3	5	4	3	4	3	3	4	4	3	4	4	3	4	2	3	4	4	2	4	3	4	4	4	3	3	3
20	f	no	yes	0.62	0.8	6	7	1	3	I've tried to repeat the same groups a couple of times. I avoided one of the groups as I wasn't sure what it means :)	1	4	6	12	3	4	3	2	4	4	3	1	3	4	4	1	5	3	4	2	4	2	4	4	4	2	2	3	4	3	4	4	4	4	4	2	4	5	3
21	m	yes	yes	0.56	0.44	6	6	1	5	I tried to choose ones the robot would learn from.	6	3	5	20	5	2	4	2	4	3	4	5	5	5	4	3	3	2	2	4	4	4	1	3	2	3	4	4	3	3	3	4	4	2	2	3	3	4	3
25	m	no	yes	0.7	0.44	6	5	1	5	I had to be certain about the category (i.e., not sure? Whether certain animals were birds or mammals => platypus)	4	3	5	50	4	4	3	2	4	2	3	4	4	5	3	1	4	5	3	2	1	5	4	4	3	1	4	3	4	4	4	2	5	4	4	3	5	3	4
22	m	yes	no	0.62	0.28	4	5	1	1		6	1	3	35	4	1	5	1	3	1	4	1	5	5	4	1	5	2	4	3	4	1	2	4	1	4	1	5	3	4	1	5	4	3	1	4	5	5	3
37	f	no	no	0.68	0.48	7	5	1	4	the categories I actually knew! (have to brush up my biology!!) and the “attractiveness” of the pictures	2	3	4	50	5	3	5	2	4	1	5	1	3	5	5	3	5	5	4	5	3	1	3	5	1	5	2	3	4	5	4	5	4	5	2	4	5	3	1
18	m	yes	no	0.54	0.3	6	5	5	2	The ones I was certain I knew the categories	7	1	2	60	1	2	4	2	3	5	4	2	5	3	3	1	5	2	5	2	5	1	2	4	5	5	2	5	4	1	3	5	2	2	5	5	5	4	5
20	f	yes	yes	0.7	0.58	6	6	1	1	what the pictures looked like. Animals I am familiar of	4	3	5	40	4	3	4	2	3	3	4	2	4	4	4	1	5	3	3	3	4	2	3	4	2	5	2	3	3	4	2	3	3	4	3	5	4	4	4
19	f	yes	no	0.48	0.36	5	5	1	6	which animal I prefered, how cute & fluffy it looked, or how interesting I thought it was.	2	1	2	21	5	4	5	4	4	4	4	2	3	5	4	1	5	4	4	4	4	4	5	5	4	5	1	1	2	4	3	5	5	5	4	5	3	4	5
21	f	yes	yes	0.72	0.42	5	5	1	3	The animals I was sure about their category.	3	4	6	20	4	5	3	4	1	1	2	4	1	4	3	4	2	5	3	3	1	5	5	4	2	1	5	1	3	3	4	3	5	3	1	4	3	5	1
20	m	yes	yes	0.56	0.38	5	4	6	2	I chose ones that I though would be more difficult to guess to see how good the program was	7	3	6	60	5	3	2	1	3	2	5	4	4	5	3	1	3	4	2	4	4	4	2	5	2	5	4	5	4	2	4	3	4	5	3	5	1	3	1
25	f	yes	no	0.62	0.26	6	5	4	4	- random at first then tried to pick some I know I had taught (ie -used same photo) and then test with other of same category	6	5	5	2	4	2	5	3	4	2	5	2	3	4	3	2	5	3	3	3	4	2	3	4	3	2	2	3	4	2	3	5	3	2	4	5	4	3	4
21	f	yes	yes	0.62	0.86	6	6	3	2	which ever one stood out the most	1	4	6	25	5	5	5	4	5	2	5	2	2	5	5	2	5	4	5	5	4	1	4	5	2	4	1	2	4	4	2	5	1	4	2	5	5	4	4
22	m	yes	no	0.54	0.32	7	7	1	1	I chose based on differences to other parts of the same category such as seals, dolphins & big cats or based on similarity to others & insects	7	6	5	90	4	2	1	5	4	2	5	5	2	5	1	1	2	4	4	3	3	5	5	5	2	5	5	4	5	5	3	1	5	5	2	1	3	5	5
30	m	no	yes	0.6	0.8	6	5	1	4	sometimes the one the robot looked at. Sometimes when there was just one separate example among two similar, sometimes when there was a “typical” example of a category	5	1	4	80	5	5	4	5	3	3	5	4	1	4	2	4	4	5	3	3	4	4	5	4	2	3	4	1	2	3	2	3	3	4	4	4	3	2	1
24	m	no	no	0.7	0.3	6	5	1	1	I chose the easiest, those one are easily to be classified	5	5	6	10	2	3	4	5	4	1	4	5	3	4	3	1	4	5	5	4	5	4	4	2	1	5	2	4	1	4	2	4	4	1	4	5	4	4	2
22	f	yes	no	0.62	0.18	6	5	1	2	what I recognised first or if one looked more interesting	3	4	4	30	5	3	5	1	4	1	5	2	4	4	4	2	5	3	3	5	3	1	3	3	1	5	2	4	5	5	4	4	3	4	1	4	5	3	4
[truncated: 9 more columns]

## Sheet: category_choices
social condition	Reptile	Fish	Invertebrate	Insect	Amphibian	Mammal	Bird
no	0.08	0.14	0.08	0.12	0.08	0.32	0.18
no	0.16	0.16	0.04	0.1	0.02	0.24	0.28
no	0.08	0.08	0.14	0.1	0.04	0.32	0.24
no	0.1	0.12	0.06	0.08	0.04	0.38	0.22
no	0.04	0.22	0.04	0.16	0.06	0.24	0.24
no	0.08	0.14	0.04	0.08	0.12	0.3	0.24
no	0.04	0.1	0.12	0.12	0.06	0.34	0.22
no	0.06	0.16	0.12	0.1	0.08	0.24	0.24
no	0.08	0.16	0.04	0.12	0.1	0.3	0.2
no	0.1	0.14	0.08	0.08	0.04	0.36	0.2
no	0.08	0.14	0.06	0.08	0.08	0.44	0.12
no	0.06	0.16	0.1	0.14	0.08	0.32	0.14
no	0.08	0.2	0.02	0.06	0.04	0.3	0.3
no	0.12	0.18	0.06	0.06	0.04	0.38	0.16
no	0.12	0.06	0.1	0.12	0.06	0.36	0.18
no	0.04	0.26	0.06	0.1	0.06	0.32	0.16
no	0.1	0.1	0.18	0.06	0.02	0.4	0.14
no	0.06	0.12	0.08	0.08	0.06	0.4	0.2
no	0.12	0.2	0	0.12	0	0.3	0.26
yes	0.06	0.34	0.08	0	0.08	0.18	0.26
yes	0.12	0.34	0.02	0.18	0.1	0.1	0.14
yes	0.06	0.22	0.12	0.16	0	0.34	0.1
yes	0.04	0.1	0.08	0.1	0.08	0.44	0.16
yes	0.18	0.14	0.16	0.08	0.08	0.18	0.18
yes	0.08	0.18	0.04	0.1	0.02	0.38	0.2
yes	0.18	0.06	0.14	0.1	0.08	0.28	0.16
yes	0.08	0.22	0.06	0.16	0.08	0.26	0.14
yes	0.06	0.18	0.14	0.14	0.06	0.14	0.28
yes	0.06	0.14	0.06	0.14	0	0.32	0.28
yes	0.16	0.18	0.08	0.06	0.04	0.32	0.16
yes	0.06	0.2	0.08	0.16	0.08	0.38	0.04
yes	0.04	0.22	0.04	0.2	0.06	0.2	0.24
yes	0.06	0.22	0.02	0.14	0.04	0.28	0.24
yes	0.12	0.2	0.02	0.24	0.02	0.18	0.22
yes	0	0.26	0	0.18	0.1	0.3	0.16
yes	0.04	0.12	0.16	0.08	0.02	0.4	0.18
yes	0.04	0.24	0.06	0.28	0	0.28	0.1
yes	0.1	0.24	0.02	0.1	0.18	0.26	0.1

## Sheet: qualitative_questionnaire
Answer classification
		Type 1	animal categories (e.g. choice based on different categories, reproductive system etc.)
		Type 2	robot learning considerations (e.g. making it easy or hard for the robot to learn)
		Type 3	robot's preferences (choosing the topic based on the robot's social cues)
		Type 4	personal knowledge (e.g. choosing the type of animal that the participant was familiar with)
		Type 5	personal preference (e.g. choosing an animal based on how much the participant liked/disliked a particular animal)
		Type 6	random (explicitly stating the choice was random)
		Type 7	other (''first thing that came to sight")
Participants' answers
	gender	social condition	Answer to open question 5	Type 1	Type 2	Type 3	Type 4	Type 5	Type 6	Type 7
	f	no	Based on reproductive system	1
	m	no	what I thought would be easy for the robot to learn		1
	f	yes	often where the robot looked to, what seemed to be the easiest for me			1	1
	f	yes	1. I choose this animal which I was familiar 2. I choose this picture where the robot was looking to.			1	1
	m	yes	random						1
	m	yes	By categories I was sure on. Ignored ones I was not sure even I knew.				1
	m	yes	The picture I felt may challenge the robot		1
	f	no	Ones I had not taught the robot. Chose different examples of similar animals to teach the robot difference in types.		1
	m	yes	Something that had not appeared for a while, or trickier options such as a chicken being a bird, but looking like a mammal.		1
	f	no	on preference, e.g. because I like a whale better than a bird and based on what animal I was sure of knowing the right category for				1	1
	f	no	first thing that came to sight.							1
	m	no	Ones I like					1
	f	yes	from my knowledge, learning in school. Also watching nature programs				1
	m	no	I wanted to show him the widest range of categories, but also to check he was remembering what he had learned.		1
	f	no	firstly the pictures I liked the most or the animals that were my favourite. Then tried to include the rest when they came up		1			1
	m	yes	I tended to choose an animal I prefered.					1
	f	yes	On what I was sure of or what the robot stated & looked at when saying 'I want to learn this one'.			1
	f	yes	I choose a variety to ensure learning.		1
	m	no	At random if I knew all three, if not I would select the one I knew. If two were the same I would pick one of them.				1		1
	m	yes	When 2 animals were same category I chose 3rd animal – easier for the robot to learn. When 2+ animals were the same, I made it make a mistake to learn new animals.		1
	f	no	whichever one appealed to me, either cuteness or weirdness					1
	f	no	when new animals not encountered would pick or animals of group covered but not this individual species		1
	f	yes	I've tried to repeat the same groups a couple of times. I avoided one of the groups as I wasn't sure what it means :)		1		1
	m	yes	I tried to choose ones the robot would learn from.		1
	m	yes	I had to be certain about the category (i.e., not sure? Whether certain animals were birds or mammals => platypus)				1
	f	no	the categories I actually knew! (have to brush up my biology!!) and the “attractiveness” of the pictures				1	1
	m	no	The ones I was certain I knew the categories				1
	f	yes	what the pictures looked like. Animals I am familiar of				1	1
	f	no	which animal I prefered, how cute & fluffy it looked, or how interesting I thought it was.					1
	f	yes	The animals I was sure about their category.				1
	m	yes	I chose ones that I though would be more difficult to guess to see how good the program was		1
	f	no	- random at first then tried to pick some I know I had taught (ie -used same photo) and then test with other of same category		1				1
	f	yes	which ever one stood out the most					1
	m	no	I chose based on differences to other parts of the same category such as seals, dolphins & big cats or based on similarity to others & insects	1
	m	yes	sometimes the one the robot looked at. Sometimes when there was just one separate example among two similar, sometimes when there was a “typical” example of a category	1		1
	m	no	I chose the easiest, those one are easily to be classified		1
	f	no	what I recognised first or if one looked more interesting				1	1
				3	14	4	13	10	3	1

## Sheet: video_analysis
Social condition	Duration	Mean screen	Mean robot	Mean neither	Total duration screen	Total duration robot	Total duration neither	Rate per minute (observation duration) screen	Rate per minute (observation duration) robot	Rate per minute (observation duration) neither	Total number screen	Total number robot	Total number neither	Percentage (observation duration) screen	Percentage (observation duration) robot	Percentage (observation duration) neither
no	0:20:31.960000	0:00:05.096000	0:00:02.281000	-	0:14:11.040000	0:06:20.920000	-	8.13338	8.13338	-	167	167	-	69.0802	30.9198	-
no	0:19:20.040000	0:00:04.826000	0:00:01.328000	0:00:01.584000	0:15:02.440000	0:04:09.680000	0:00:07.920000	9.67208	9.7238	0.258612	187	188	5	77.7939	21.5234	0.682735
yes	0:22:25.480000	0:00:03.758000	0:00:02.659000	0:00:03.460000	0:13:05.400000	0:09:13.160000	0:00:06.920000	9.32009	9.2755	0.0891875	209	208	2	58.3732	41.1125	0.514315
yes	0:22:53.480000	0:00:05.046000	0:00:02.595000	0:00:01.520000	0:15:03.280000	0:07:47.160000	0:00:03.040000	7.81956	7.86324	0.0873694	179	180	2	65.7658	34.0129	0.221336
yes	0:21:27.760000	0:00:03.149000	0:00:02.129000	-	0:12:48.280000	0:08:39.480000	-	11.3686	11.3686	-	244	244	-	59.6602	40.3398	-
yes	0:19:07.480000	0:00:03.587000	0:00:02.928000	0:00:01.823000	0:10:24.220000	0:08:32.320000	0:00:10.940000	9.0982	9.15049	0.313731	174	175	6	54.3992	44.6474	0.953393
yes	0:21:49.240000	0:00:03.729000	0:00:01.398000	0:00:03.320000	0:15:50.800000	0:05:55.120000	0:00:03.320000	11.6862	11.6403	0.0458281	255	254	1	72.6223	27.1241	0.253582
no	0:19:09.720000	0:00:04.103000	0:00:01.402000	0:00:01.620000	0:14:13.360000	0:04:53.120000	0:00:03.240000	10.8548	10.907	0.104373	208	209	2	74.2233	25.4949	0.281808
yes	0:19:30.720000	0:00:03.283000	0:00:01.315000	0:00:05.020000	0:13:50.720000	0:05:29.960000	0:00:10.040000	12.9664	12.8639	0.102501	253	251	2	70.958	28.1844	0.857592
no	0:18:26.480000	0:00:03.819000	0:00:02.130000	-	0:11:50.390000	0:06:36.090000	-	10.086	10.086	-	186	186	-	64.2027	35.7973	-
no	0:16:59.320000	0:00:04.665000	0:00:01.159000	-	0:13:36.440000	0:03:22.880000	-	10.301	10.301	-	175	175	-	80.0965	19.9035	-
no	0:19:15.120000	0:00:04.152000	0:00:01.171000	0:00:01.280000	0:15:00.960000	0:04:12.880000	0:00:01.280000	11.2716	11.2196	0.0519427	217	216	1	77.9971	21.8921	0.110811
yes	0:26:54.520000	0:00:04.846000	0:00:01.542000	0:00:02.080000	0:20:21.200000	0:06:27.080000	0:00:06.240000	9.36501	9.32785	0.111488	252	251	3	75.6386	23.9749	0.386493
no	0:18:38.040000	0:00:02.916000	0:00:03.661000	-	0:08:15.640000	0:10:22.400000	-	9.12311	9.12311	-	170	170	-	44.3311	55.6689	-
no	0:18:32.760000	0:00:05.131000	0:00:02.592000	0:00:01.600000	0:12:18.920000	0:06:10.640000	0:00:03.200000	7.76448	7.71056	0.10784	144	143	2	66.4043	33.3082	0.287573
yes	0:19:09.160000	0:00:02.381000	0:00:01.249000	0:00:01.133000	0:12:32.440000	0:06:33.320000	0:00:03.400000	16.499	16.4468	0.156636	316	315	3	65.4774	34.2267	0.295868
yes	0:20:00.520000	0:00:02.732000	0:00:01.649000	-	0:12:28.600000	0:07:31.920000	-	13.6941	13.6941	-	274	274	-	62.3563	37.6437	-
yes	0:20:54.480000	0:00:02.560000	0:00:01.207000	-	0:14:12.510000	0:06:41.970000	-	15.9269	15.9269	-	333	333	-	67.9572	32.0428	-
no	0:17:45.840000	0:00:04.512000	0:00:01.685000	-	0:12:56.080000	0:04:49.760000	-	9.6825	9.6825	-	172	172	-	72.8139	27.1861	-
yes	0:20:40.160000	0:00:04.672000	0:00:01.656000	0:00:03.467000	0:14:52.280000	0:05:06.280000	0:00:41.600000	9.24075	8.95047	0.580571	191	185	12	71.9488	24.6968	3.35441
no	0:17:29.680000	0:00:04.871000	0:00:01.415000	-	0:13:33.440000	0:03:56.240000	-	9.54577	9.54577	-	167	167	-	77.4941	22.5059	-
no	0:17:24.640000	0:00:04.331000	0:00:01.449000	0:00:01.840000	0:12:55.200000	0:04:16.560000	0:00:12.880000	10.2811	10.1662	0.402052	179	177	7	74.2074	24.5597	1.23296
yes	0:20:10.160000	0:00:03.025000	0:00:01.648000	-	0:13:03.400000	0:07:06.760000	-	12.8413	12.8413	-	259	259	-	64.7352	35.2648	-
yes	0:19:29.120000	0:00:05.853000	0:00:02.408000	0:00:02.728000	0:13:33.520000	0:05:41.960000	0:00:13.640000	7.13357	7.28753	0.256603	139	142	5	69.584	29.2494	1.16669
yes	0:20:11.560000	0:00:05.143000	0:00:01.899000	0:00:02.200000	0:14:44.600000	0:05:24.760000	0:00:02.200000	8.51794	8.46842	0.0495229	172	171	1	73.0133	26.8051	0.181584
no	0:16:34.280000	0:00:05.001000	0:00:00.992000	0:00:01.107000	0:13:50.200000	0:02:40.760000	0:00:03.320000	10.0173	9.77592	0.181036	166	162	3	83.4976	16.1685	0.33391
no	0:18:09.200000	0:00:05.592000	0:00:02.121000	0:00:03.800000	0:13:08.520000	0:04:56.880000	0:00:03.800000	7.76717	7.71208	0.0550863	141	140	1	72.3944	27.2567	0.34888
no	0:17:42.720000	0:00:05.267000	0:00:00.917000	-	0:15:05.840000	0:02:36.880000	-	9.71094	9.65448	-	172	171	-	85.2379	14.7621	-
yes	0:20:17.680000	0:00:07.191000	0:00:00.762000	0:00:02.440000	0:18:20.220000	0:01:55.020000	0:00:02.440000	7.53893	7.44038	0.049274	153	151	1	90.3538	9.44583	0.200381
no	0:17:27.920000	0:00:02.515000	0:00:01.056000	0:00:01.633000	0:12:11.920000	0:05:06.200000	0:00:09.800000	16.6616	16.6043	0.343538	291	290	6	69.845	29.2198	0.935186
yes	0:19:29.960000	0:00:02.399000	0:00:02.136000	-	0:10:18.840000	0:09:11.120000	-	13.2312	13.2312	-	258	258	-	52.8941	47.1059	-
yes	0:19:07.320000	0:00:03.158000	0:00:01.525000	-	0:12:53.680000	0:06:13.640000	-	12.8125	12.8125	-	245	245	-	67.4337	32.5663	-
no	0:16:48.440000	0:00:03.247000	0:00:02.061000	-	0:10:16.920000	0:06:31.520000	-	11.3046	11.3046	-	190	190	-	61.1757	38.8243	-
yes	0:18:43.560000	0:00:02.363000	0:00:01.598000	0:00:03.587000	0:11:03.880000	0:07:28.920000	0:00:10.760000	15.0059	15.0059	0.160205	281	281	3	59.0872	39.9551	0.95767
no	0:18:00.720000	0:00:03.851000	0:00:02.299000	0:00:02.080000	0:11:10.120000	0:06:42.280000	0:00:08.320000	9.66023	9.71575	0.222074	174	175	4	62.0068	37.2233	0.769857
yes	0:20:55.600000	0:00:02.673000	0:00:01.665000	0:00:02.067000	0:12:49.880000	0:07:59.520000	0:00:06.200000	13.7623	13.7623	0.143358	288	288	3	61.3157	38.1905	0.493788
no	0:17:33.160000	0:00:06.363000	0:00:01.268000	-	0:14:38.160000	0:02:55	-	7.86205	7.86205	-	138	138	-	83.3833	16.6167	-
no	0:17:46	0:00:03.516000	0:00:02.065000	-	0:11:11.560000	0:06:34.440000	-	10.7505	10.7505	-	191	191	-	62.9981	37.0019	-

## Sheet: London_science_museum_LightHead
all comments	child comment		child comment	baby	doll	Caspar	child	not adult	totler	chucky		total
just a face, like Caspar	1		just a face, like Caspar			1
as long as it doesn’t talk			looks like Caspar			1
better after explanation			looks like Caspar			1
creepy when eyecontact			like a dolls face		1
eyes seem absolutely massive			cause it looks like a baby, childlike innocence	1
looks sad			uncanny valley, too many horror movies about creepy baby faces	1
mouth is missing			it is the eyes, big and round like a baby, non threathening	1
looks like Caspar	1		all babies are creepy	1
looks like Caspar	1		looks like caspar			1
gets better when interacting with it			doll like		1
creepy cool, but can't engage with it			the face is appealing, childlike, not to be afraid of				1
it does draws you in, want to engage			like a totler, 3 years old						1
like a dolls face	1		child feature make you less afraid, innocent				1
might be scary if you encounter it in a dark room			looks more like a doll		1
tries to eshtablish a connection, not scary			looks too much like a doll, not enough facial expressions, should react to face detection		1
does't scare me			creepy, because it has the face of a baby but the eyes of an adult	1
its boring			better than the adult (furhat), the movement of that one was not natural					1
cause it looks like a baby, childlike innocence	1		it looks like a baby, adult would be better	1
could design a more friendlier face, material artificial?			it should be older					1
because of lack of mouth			it has a baby face but adults eyes, it looks not at you, but into you	1
lack of expression with the mouth, thought mouth was just under nose			looks like chucky							1
more endearing than cute, interactive, more friently than mechatronic			looks like a baby	1
reaction, too robotic			after ai every child robot is creepy				1
maybe a bit cute
one of the cutes ones around, random picking of faces is natural, not too responsive, which is good, seems to have its own thoughts			total	8	4	4	3	2	1	1		23
uncanny valley, too many horror movies about creepy baby faces	1
rather cute
first creepy, then cute; the whole concept of robots is a bit creepy
it is the eyes, big and round like a baby, non threathening	1
something about the eyebrows, mouth is missing
squinting of the eyes looks strange
still too human
because it has a screen and it is ugly
the neck looks like terminator
looks like iRobot, small lips make it a little bit creepy
a little bit creepy
not really scary
looks like something you can relate to
creepy at first, only a head is hovering, becomes cute when you look at it longer
interestesting, intreauging
all babies are creepy	1
it looks very creepy
looks like caspar	1
both young and old face, eyebrows are too exagerated
it’s the eyes, they are a bit too disney cartoonish
fact that it knows where you are
plastic is creepy, eyes and cheeks are cute
doll like	1
stares a bit much
why do robots have to look like humans
closer to cute than creepy
blinking helps
icub might turn on you, this one is harmless, eyes are engaging
the face is appealing, childlike, not to be afraid of	1
eyebrows are too defined, eyes are slanted a bit
because it is only a face on a neck
cute because of pretty colours, creepy because he is quiet
could be an attractive life partner
like a totler, 3 years old	1
child feature make you less afraid, innocent	1
blinking is good
quite freaky, too realistic
looks too human
face is cute, the fact that it triggers a response through 'just a program' is creepy
robots will never be like humans are
the eyes are bit weird, but when it looks at you they look more real
lack of expression in mouth make it a bit weird
kinda cute
a bit too human, while subconsciously you know it is not
a bit too close to human, more robotic might be better
plastic, not showing any expression
the way it seems to survey you
too human, should be more robotic
because it is only a face
a bit creepy (but more on the cute side), because the response is slower than human
looks weird
looks more like a doll	1
you know it is a machine, but it has some humanlike features
looks too much like a doll, not enough facial expressions, should react to face detection	1
creepy, because it has the face of a baby but the eyes of an adult	1
it is artificial but it blinks, which is weird
unnerving, it is a robot, it should look like a robot
combination of robot and human
don't feel attached to it, should not be made, you think it has emotions but it doesn't
not so much (creepy/cute) this robot has the potential as the future robotics
better than the adult (furhat), the movement of that one was not natural	1
don't like a lot of robot faces, but this one is ok
doesn’t look right, too unhuman
a bit weird
may be better if it had some hair
it looks like a baby, adult would be better	1
doesn’t have any arms or legs
it should be older	1
more animation may be better
it has a baby face but adults eyes, it looks not at you, but into you	1
face is friendly, eyes are cute
why doesn't he smile
animations not so nice
just looks odd (doesn't blink -> blinking was off)
looks like chucky	1
because it looks like a human face
looks like a baby	1
face is cute but it has a bit of an evil look in its eyes
no interaction, animations are missing
face is cute but it is just a robot, the way it moves is a bit creepy
cute when it looks at you, but creepy when it looks at other people
face is too still, should be more animation
because it is a head on a arm, you could cover the arm with a body
after ai every child robot is creepy	1
robot on an arm, reminds of robots breaking out and rampaging
because it does not have arms
but they like creepy, reminds of irobot
quite mesmerasing
feel like I'm watched, but still I would say cute
114	23
